# Supplementary material for: Prevalence and Evolutionary Characteristics of Bovine Coronavirus in China
Source: Vet Sci. 2024 May 21;11(6):230. doi: 10.3390/vetsci11060230 (PMC11209178; doi:10.3390/vetsci11060230)
Supplement: Supplementary file 1 [file vetsci-11-00230-s001.zip]

Archive with 1 entries (1 files):
- vetsci-2976827 SM.pdf
